# Supplementary material for: Chemical Profile and Antioxidant Capacity of Propolis from Tetragonula, Lepidotrigona, Lisotrigona and Homotrigona Stingless Bee Species in Vietnam
Source: Molecules. 2022 Nov 14;27(22):7834. doi: 10.3390/molecules27227834 (PMC9696581; doi:10.3390/molecules27227834)
Supplement: Supplementary file 1 [file molecules-27-07834-s001.zip]

Archive with 1 entries (1 files):
- molecules-2021605-supplementary.pdf
